# Supplementary material for: Antibacterial Compounds Isolated from Endophytic Fungi Reported from 2021 to 2024
Source: Antibiotics (Basel). 2025 Jun 25;14(7):644. doi: 10.3390/antibiotics14070644 (PMC12291817; doi:10.3390/antibiotics14070644)
Supplement: Supplementary file 1 [file antibiotics-14-00644-s001.zip]

Archive with 1 entries (1 files):
- antibiotics-3708081-supplementary.pdf
